# Supplementary material for: Increased IL-12p70 Levels in Intraoperative Pericardial Fluid Are Predictive of Postoperative Atrial Fibrillation Onset after Coronary Artery Bypass Surgery
Source: Rev Cardiovasc Med. 2024 May 13;25(5):166. doi: 10.31083/j.rcm2505166 (PMC11267208; doi:10.31083/j.rcm2505166)
Supplement: Supplementary file 1 [file 2153-8174-25-5-166-s1.xlsx]

## Sheet: Sheet1
Table 1
Analyte Sample	TNF-alpha	gp130	PDGF-BB	CCL1/I-309/TCA-3	IL-8/CXCL8	Fibroblast Activation Protein alpha/FAP	IL-10	FABP4/A-FABP	Angiopoietin-2	CXCL13/BLC/BCA-1	IFN-gamma	IL-1ra/IL-1F3	CCL18/PARC	IL-12p70	CCL3/MIP-1 alpha	CCL4/MIP-1 beta	IGFBP-1	CXCL16	IL-17/IL-17A	Adiponectin/Acrp30	CCL26/Eotaxin-3	GM-CSF	FGF basic/FG2/bFGF	Cardiac Troponin/cTNI	Leptin/OB	CXCL5/ENA-78	Osteopontin/OPN	Thrombopoietin/Tpo	Fibronectin	IL-1beta/IL-1F2	Oncostatin M/OSM	CXCL11/I-TAC	Angiopoietin-1	IL-6	CD40 Ligand/TNFSF5	CCL17/TARC
p	0.690978	0.600316	0.0802414	0.09511	0.95674	0.455986	0.273251	0.65957	0.660255	0.0749482	0.23853	0.367956	0.640662	0.000900732	0.8554	0.250437	0.423576	0.671614	0.367004	0.198685	0.134273	0.382876	0.304509	0.32877	0.357904	0.370341	0.222667	0.630354	0.480812	0.0998477	0.566059	0.104928	0.960343	0.957609	0.193528	0.540114
